# Supplementary material for: Genome-Wide Identification, Structure Characterization, and Expression Pattern Profiling of the Aquaporin Gene Family in Betula pendula
Source: Int J Mol Sci. 2021 Jul 6;22(14):7269. doi: 10.3390/ijms22147269 (PMC8304918; doi:10.3390/ijms22147269)
Supplement: Supplementary file 1 [file ijms-22-07269-s001.zip]

Archive with 29 entries (26 files):
- Supplementary Files Betula MIPs/
- Supplementary Files Betula MIPs/FigureS1.pdf
- __MACOSX/
- __MACOSX/Supplementary Files Betula MIPs/
- __MACOSX/Supplementary Files Betula MIPs/._FigureS1.pdf
- Supplementary Files Betula MIPs/FigureS10.pdf
- __MACOSX/Supplementary Files Betula MIPs/._FigureS10.pdf
- Supplementary Files Betula MIPs/FigureS11.pdf
- __MACOSX/Supplementary Files Betula MIPs/._FigureS11.pdf
- Supplementary Files Betula MIPs/FigureS12.pdf
- __MACOSX/Supplementary Files Betula MIPs/._FigureS12.pdf
- Supplementary Files Betula MIPs/FigureS2.pdf
- __MACOSX/Supplementary Files Betula MIPs/._FigureS2.pdf
- Supplementary Files Betula MIPs/FigureS3.pdf
- __MACOSX/Supplementary Files Betula MIPs/._FigureS3.pdf
- Supplementary Files Betula MIPs/FigureS4.pdf
- __MACOSX/Supplementary Files Betula MIPs/._FigureS4.pdf
- Supplementary Files Betula MIPs/FigureS5.pdf
- __MACOSX/Supplementary Files Betula MIPs/._FigureS5.pdf
- Supplementary Files Betula MIPs/FigureS6.pdf
- __MACOSX/Supplementary Files Betula MIPs/._FigureS6.pdf
- Supplementary Files Betula MIPs/FigureS7.pdf
- __MACOSX/Supplementary Files Betula MIPs/._FigureS7.pdf
- Supplementary Files Betula MIPs/FigureS8.pdf
- __MACOSX/Supplementary Files Betula MIPs/._FigureS8.pdf
- Supplementary Files Betula MIPs/FigureS9.pdf
- __MACOSX/Supplementary Files Betula MIPs/._FigureS9.pdf
- Supplementary Files Betula MIPs/TableS1.pdf
- __MACOSX/Supplementary Files Betula MIPs/._TableS1.pdf
